# Supplementary material for: Novel Single Nucleotide Polymorphisms and Haplotype of MYF5 Gene Are Associated with Body Measurements and Ultrasound Traits in Grassland Short-Tailed Sheep
Source: Genes (Basel). 2022 Mar 9;13(3):483. doi: 10.3390/genes13030483 (PMC8949509; doi:10.3390/genes13030483)
Supplement: Supplementary file 1 [file genes-13-00483-s001.zip]

Archive with 1 entries (1 files):
- genes-1614583-supplementary.pdf
